# Supplementary material for: The worldview of Akkermansia muciniphila, a bibliometric analysis
Source: Front Microbiol. 2025 Mar 4;16:1500893. doi: 10.3389/fmicb.2025.1500893 (PMC11913835; doi:10.3389/fmicb.2025.1500893)
Supplement: Supplementary file 1 [file Data_Sheet_1.zip]

Archive with 4 entries (3 files):
- Supplementary Figures/
- Supplementary Figures/Supplementary Fig 1.tif
- Supplementary Figures/Supplementary Fig 2.tif
- Supplementary Figures/Supplementary Figures Legends.docx
